# Supplementary material for: Fecal Arachidonic Acid: A Potential Biomarker for Inflammatory Bowel Disease Severity
Source: Int J Mol Sci. 2025 Apr 24;26(9):4034. doi: 10.3390/ijms26094034 (PMC12071911; doi:10.3390/ijms26094034)
Supplement: Supplementary file 1 [file ijms-26-04034-s001.zip]

Archive with 1 entries (1 files):
- ijms-3485965-supplementary.pdf
